# Supplementary material for: The Pop-Gen Pipeline Platform: A Software Platform for Population Genomic Analyses
Source: Mol Biol Evol. 2021 May 5;38(8):3478–85. doi: 10.1093/molbev/msab113 (PMC8321520; doi:10.1093/molbev/msab113)
Supplement: msab113_Supplementary_Data [file msab113_supplementary_data.zip]

Archive with 2 entries (2 files):
- PPP_MBE_R2_Supplementary_HL.pdf
- PPP_MBE_Supplementary.pdf
